# Supplementary material for: Targeting Oxidative Stress with Antioxidant Duotherapy after Experimental Traumatic Brain Injury
Source: Int J Mol Sci. 2021 Sep 29;22(19):10555. doi: 10.3390/ijms221910555 (PMC8508668; doi:10.3390/ijms221910555)
Supplement: Supplementary file 1 [file ijms-22-10555-s001.zip]

Archive with 1 entries (1 files):
- ijms-1377272-supplementary.pdf
